# Supplementary material for: A multicriteria decision analysis (MCDA) tool to purchase implantable medical devices in Egypt
Source: BMC Med Inform Decis Mak. 2022 Nov 9;22:289. doi: 10.1186/s12911-022-02025-y (PMC9644459; doi:10.1186/s12911-022-02025-y)
Supplement: Supplementary file 3 — Additional file 3. The Microsoft Excel tool for comparing implantable medical devices in Egypt. [file 12911_2022_2025_MOESM3_ESM.xlsx]

## Sheet: Price advantage
	Maximum extra price allowed compared to the cheapest option (%)	1			In this example, we see seven products with different prices. The cheapest product is the first from the left, and it will get 100% of the points according to the price criterion. Any product with a price higher than the cutoff point (red line) will get 0% of points according to the price criterion. The products with prices in between the cheapest and the cutoff point will get points based on a s…
	(e.g. +100% means double price, +200% means triple price of the reference product)
						1	0.5	0	0	0	0	0
					Options	10	15	20	25	30	40	50	20
					Cutoff point	20	20	20	20	20	20	20

## Sheet: Cover
				Multi-criteria Decision Analysis (MCDA) tool
					for purchasing implantable medical devices
Version 2.0
Developed 3 March 2022

## Sheet: Scoring Functions
Criteria number and intended definition	Criteria name	Possible scoring elements	options	Score (%)
1. To assure fulfilling the technical specifications	Technical characteristics of the medical device	Fulfills <70% of the technical specefications required	Fulfills <70% of the technical specefications required	EXCLUSION
		Fulfills 70%-<80% of the technical specefications required	Fulfills 70%-<80% of the technical specefications required	0.1
		Fulfills 80%-<90% of the technical specefications required	Fulfills 80%-<90% of the technical specefications required	0.6
		Fulfills 90%-<100% of the technical specefications required	Fulfills 90%-<100% of the technical specefications required	0.8
		Fulfills 100% of the technical specefications required	Fulfills 100% of the technical specefications required	1
2. To assure manufacturing in a country with good standards of quality	Country of origin	Non reference countries for both	Non reference countries for both	0.4
		Reference country of the legal manufacturer or actual manufacturer	Reference country of the legal manufacturer or actual manufacturer	0.8
		Reference countries for both legal and actual manufacturer or local product	Reference countries for both legal and actual manufacturer or local product	1
3. To assure previous use in countries with good standards of quality	Use in reference countries	European CE certificate only (for local products only)	European CE certificate only (for local products only)	0.5
		European CE certificate + free sale certificate from a reference country	European CE certificate + free sale certificate from a reference country	0.75
		Canadian free sale certificate + ((medical device active license + MDSAP certificate) or medical device establishment license )	Canadian free sale certificate + ((medical device active license + MDSAP certificate) or medical device establishment license )	0.8
		CFG certificate from FDA	CFG certificate from FDA	1
5. To assure the relaiability of the supplier	Supply reliability	Supplier fulfilled < 50% of the committed requirements in the last 3 years	Supplier fulfilled < 50% of the committed requirements in the last 3 years	0.1
		Did not supply previously	Did not supply previously	0.5
		Supplier fulfilled 50% - 70% of the committed requirements in the last 3 years	Supplier fulfilled 50% - 70% of the committed requirements in the last 3 years	0.6
		Supplier fulfilled 70% - 90% of the committed requirements in the last 3 years	Supplier fulfilled 70% - 90% of the committed requirements in the last 3 years	0.8
		Supplier fulfilled more than 90% of the committed requirements in the last 3 years	Supplier fulfilled more than 90% of the committed requirements in the last 3 years	1
4. To assure previous use in tenders (must provide import approval in case of imported products)	Previous use in tenders	Did not supply previously	Did not supply previously	0.45
		Supplied to governmental or non-governmental organizations in the previous 2 years	Supplied to governmental or non-governmental organizations in the previous 2 years	0.7
		Listed in the UPA platform	Listed in the UPA platform	1
7. To assure supplier flexibility	Instant replacement within product variety (within surgery OR on shelf stock)	Supplier does not provide product replacement for different sizes/ types	Supplier does not provide product replacement for different sizes/ types	0.15
		Supplier provides instant replacement within product variety (During surgery on on shelf stock)	Supplier provides instant replacement within product variety (During surgery on on shelf stock)	1
6. To assure having a proper recall and pharmacovigilance system for sold products	Pharmacovigilance	No pharmacovigilance system	No pharmacovigilance system	EXCLUSION
		Supplier has a low quality pharmacovigilance system	Supplier has a low quality pharmacovigilance system	0.2
		Supplier has a moderate quality pharmacovigilance system	Supplier has a moderate quality pharmacovigilance system	0.7
		Supplier has an efficient pharmacovigilance system	Supplier has an efficient pharmacovigilance system	1
9. to assure replacement of unwanted or expired products	Refund/Replacement within product variety	The product was present in the stagnant report 4 times in the last year	The product was present in the stagnant report 4 times in the last year	0.2
		The product was present in the stagnant report 3 times subsequently in the last year	The product was present in the stagnant report 3 times subsequently in the last year	0.5
		The product was present in the stagnant report 2 times subsequently in the last year	The product was present in the stagnant report 2 times subsequently in the last year	0.7
		The product was present in the stagnant report 1 time or less in the last year	The product was present in the stagnant report 1 time or less in the last year	1

## Sheet: SMART Ranking
	Now please enter the ranking of each criterion to the orange cell
		Rank
	Technical characteristics of the medical device	1	1.04	Technical characteristics of the medical device				1
	Country of origin	2	2.08	Country of origin				2
	Use in reference countries	3	3.12	Use in reference countries				3
	Previous use in tenders	5	5.16	Previous use in tenders				4
	Supply reliability	4	4.2	Supply reliability				5
	Pharmacovigilance	7	7.24	Pharmacovigilance				6
	Instant replacement within product variety (within surgery OR on shelf stock)	6	6.28	Instant replacement within product variety (within surgery OR on shelf stock)				7
	#REF!			#REF!				8
	Refund/Replacement within product variety	8	8.36	Refund/Replacement within product variety				9

## Sheet: Order of criteria
	Rank	Criterion
	1.04	Technical characteristics of the medical device								1
	2.08	Country of origin								2
	3.12	Use in reference countries								3
	4.2	Supply reliability								4
	5.16	Previous use in tenders								5
	6.28	Instant replacement within product variety (within surgery OR on shelf stock)								6
	7.24	Pharmacovigilance								7
	8.36	Refund/Replacement within product variety								8
										9
										10
										11
										12

## Sheet: Criteria weights
		Maximum extra price they are willing to pay compared to the cheapest option (%)			1
		Distribution of non-price criteria based on the SMART method (overall)	Weight increase compared to previous	2.48614	Final weight
	Rank					weight	median
	1.04	Weight of the Technical characteristics of the medical device criterion	0.51	0.731582	0.294264	#REF!	#REF!					1
	2.08	Weight of the Country of origin criterion	0.31	0.484491	0.194877	#REF!	#REF!					2
	3.12	Weight of the Use in reference countries criterion	0.27	0.369841	0.148761	#REF!	#REF!					3
	4.2	Weight of the Supply reliability criterion	0.3	0.291213	0.117135	#REF!	#REF!					4
	5.16	Weight of the Previous use in tenders criterion	0.31	0.22401	0.0901037	#REF!	#REF!					5
	6.28	Weight of the Instant replacement within product variety (within surgery OR on shelf stock) criterion	0.5	0.171	0.0687814	#REF!	#REF!					6
	7.24	Weight of the Pharmacovigilance criterion	0.14	0.114	0.0458543	#REF!	#REF!					7
	8.36	Weight of the Refund/Replacement within product variety criterion		0.1	0.0402231	#REF!	#REF!					8
						#REF!						9

## Sheet: Weights
		The weight of the Price criterion	0
		This means that the combined weights of all other criteria will be	0
					SMART weighting
		Total distribution of weights of all criteria			SMART weighting	Manually set weights	Please select!
	Rank		100		100	0
			0		0
	1.04	Calculated weight of the Technical characteristics of the medical device criterion	29.4264		29.4264	-	1
	2.08	Calculated weight of the Country of origin criterion	19.4877		19.4877	-	2
	3.12	Calculated weight of the Use in reference countries criterion	14.8761		14.8761	-	3
	4.2	Calculated weight of the Supply reliability criterion	11.7135		11.7135	-	4
	5.16	Calculated weight of the Previous use in tenders criterion	9.01037		9.01037	-	5
	6.28	Calculated weight of the Instant replacement within product variety (within surgery OR on shelf stock) criterion	6.87814		6.87814	-	6
	7.24	Calculated weight of the Pharmacovigilance criterion	4.58543		4.58543	-	7
	8.36	Calculated weight of the Refund/Replacement within product variety criterion	4.02231		4.02231	-	8
							9
							10
							11
							12

## Sheet: Assessing options
	Criterion	Weight of criterion	Comparator 1			Comparator 2			Comparator 3			Comparator 4			Comparator 5
			Assessment	Points	Score within weights (%)	Assessment	Points	Score within weights (%)	Assessment	Points	Score within weights (%)	Assessment	Points	Score within weights (%)	Assessment	Points	Score within weights (%)
	Technical characteristics of the medical device	29.4264		#N/A	#N/A		#N/A	#N/A		#N/A	#N/A		#N/A	#N/A		#N/A	#N/A
	Country of origin	19.4877		#N/A	#N/A		#N/A	#N/A		#N/A	#N/A		#N/A	#N/A		#N/A	#N/A
	Use in reference countries	14.8761		#N/A	#N/A		#N/A	#N/A		#N/A	#N/A		#N/A	#N/A		#N/A	#N/A
	Supply reliability	11.7135		#N/A	#N/A		#N/A	#N/A		#N/A	#N/A		#N/A	#N/A		#N/A	#N/A
	Previous use in tenders	9.01037		#N/A	#N/A		#N/A	#N/A		#N/A	#N/A		#N/A	#N/A		#N/A	#N/A
	Instant replacement within product variety (within surgery OR on shelf stock)	6.87814		#N/A	#N/A		#N/A	#N/A		#N/A	#N/A		#N/A	#N/A		#N/A	#N/A
	Pharmacovigilance	4.58543		#N/A	#N/A		#N/A	#N/A		#N/A	#N/A		#N/A	#N/A		#N/A	#N/A
	Refund/Replacement within product variety	4.02231		#N/A	#N/A		#N/A	#N/A		#N/A	#N/A		#N/A	#N/A		#N/A	#N/A
#REF!	Overall score		#N/A		#N/A	#N/A		#N/A	#N/A		#N/A	#N/A		#N/A	#N/A		#N/A

## Sheet: Graph
			Comparator 1	Comparator 2	Comparator 3	Comparator 4	Comparator 5
		Technical characteristics of the medical device	#N/A	#N/A	#N/A	#N/A	#N/A
		Supply reliability	#N/A	#N/A	#N/A	#N/A	#N/A
		Country of origin	#N/A	#N/A	#N/A	#N/A	#N/A
		Previous use in tenders	#N/A	#N/A	#N/A	#N/A	#N/A
		Use in reference countries	#N/A	#N/A	#N/A	#N/A	#N/A
		Instant replacement within product variety (within surgery OR on shelf stock)	#N/A	#N/A	#N/A	#N/A	#N/A
		Pharmacovigilance	#N/A	#N/A	#N/A	#N/A	#N/A
		Refund/Replacement within product variety	#N/A	#N/A	#N/A	#N/A	#N/A
		#REF!	#N/A	#N/A	#N/A	#N/A	#N/A
		#REF!	#N/A	#N/A	#N/A	#N/A	#N/A
		#REF!	#N/A	#N/A	#N/A	#N/A	#N/A
		#REF!	#N/A	#N/A	#N/A	#N/A	#N/A
